# Supplementary material for: Genomic diversity of Vibrio spp. and metagenomic analysis of pathogens in Florida Gulf coastal waters following Hurricane Ian
Source: mBio. 2023 Oct 16;14(6):e01476-23. doi: 10.1128/mbio.01476-23 (PMC10746180; doi:10.1128/mbio.01476-23)
Supplement: Supporting information — Tables S1–S6. [file mbio.01476-23-s0001.xlsx]

## Sheet: Supporting Information
Supporting information to Brumfield et al., 2023
https://doi.org/10.1128/mbio.01476-23
Table	Description
S1	Vibrio spp. references
S2	Vibrio vulnificus references
S3	Vibrio parahaemolyticus references
S4	Attributes and accession numbers of Vibrio vulnificus draft genome assemblies
S5	Attributes and accession numbers of Vibrio parahaemolyticus draft genome assemblies
S6	Attributes and accession numbers of microbiome samples
Return to top
Table S1: Vibrio spp. reference genomes.
Genome ID	Genome Name	NCBI Taxon ID	Genus	Species	Serovar	Biovar	MLST	BioProject Accession	BioSample Accession	Assembly Accession	Isolation Source	Host Name	Collection Date	Isolation Country	Geographic Group	Geographic Location
1.00189e+06	Vibrio sp. C7 strain JCM19233	1001886	Vibrio	Vibrio sp. C7				PRJDB1705	SAMD00017305	GCA_000755365.1
1.00433e+06	Vibrio sp. CAIM 1540	1004326	Vibrio	Vibrio mexicanus				PRJNA275160	SAMN03339753	GCF_001012815.1	seawater	Crassostrea corteziensis	2004	Mexico	North America	Mexico: La Cruz, Sinaloa State
1.05165e+06	Vibrio tubiashii ATCC 19109	1051646	Vibrio	Vibrio tubiashii				PRJNA256164	SAMN02940924	GCF_000772105.1	Larvae from hard clams (Mercenaria mercenaria)	Mercenaria mercenaria	1965	USA	North America	USA: Long Island Sound, Connecticut
1.08889e+06	Vibrio campbellii DS40M4	1088888	Vibrio	Vibrio campbellii				PRJNA73409	SAMN02469786	GCA_000259875.1	open ocean water sample collected over the continental slope off the West Coast of Africa between Cape Verde and the Canary Islands at 2041			Spain	Europe	Spain: Canary Islands
1.11638e+06	Vibrio sp. EJY3	1116375	Vibrio	Vibrio sp. EJY3				PRJNA77223	SAMN02603160	GCA_000241385.1
1.12349e+06	Vibrio litoralis DSM 17657	1123493	Vibrio	Vibrio litoralis				PRJNA195825	SAMN02440646	GCA_000426765.1
1.12349e+06	Vibrio pacinii DSM 19139	1123494	Vibrio	Vibrio pacinii				PRJNA234841	SAMN02745241	GCA_000711795.1
1.13616e+06	Vibrio cyclitrophicus FF75	1136163	Vibrio	Vibrio cyclitrophicus			MLST.Vibrio_spp.15	PRJNA208628	SAMN02472128	GCF_000473545.1
1.13617e+06	Vibrio cyclitrophicus ZF14	1136166	Vibrio	Vibrio cyclitrophicus			MLST.Vibrio_spp.15	PRJNA81877	SAMN02470506	GCA_000256265.1	filtered seawater (large, >=63 micrometer filter)		2006	USA	North America	USA: Massachusetts
1.18785e+06	Vibrio genomosp. F10 str. ZF-129	1187848	Vibrio	Vibrio genomosp. F10				PRJNA164829	SAMN02470475	GCA_000287055.1	filtered seawater (64um filter)		2006	USA	North America	USA: Plum island Massachusetts
1.18825e+06	Vibrio rumoiensis 1S-45	1188252	Vibrio	Vibrio rumoiensis				PRJNA164805	SAMN02470453	GCA_000286955.1	filtered seawater (1um filter)		2006	USA	North America	USA: Plum island Massachusetts
1.1913e+06	Vibrio genomosp. F6 str. FF-238	1191298	Vibrio	Vibrio genomosp. F6				PRJNA167003	SAMN02470455	GCA_000272145.1	filtered seawater (<1um filter)		2006	USA	North America	USA: Massachusetts
1.1913e+06	Vibrio kanaloae 5S-149	1191299	Vibrio	Vibrio kanaloae				PRJNA167004	SAMN02470441	GCA_000272165.1	filtered seawater (5um filter)		2006	USA	North America	USA: Massachusetts
1.1913e+06	Vibrio crassostreae 9CS106	1191300	Vibrio	Vibrio crassostreae				PRJNA167005	SAMN02470456	GCA_000272185.1	crab stomach contents, specimen collected from plum island		2008	USA	North America	USA: Massachusetts
1.19132e+06	Vibrio tasmaniensis 1F-187	1191322	Vibrio	Vibrio tasmaniensis				PRJNA167019	SAMN02470503	GCA_000272405.1	filtered seawater (1um filter)		2006
1.20591e+06	Vibrio breoganii 1C10	1205908	Vibrio	Vibrio breoganii				PRJNA169653	SAMN02470512	GCA_000280885.1	seawater		2003	USA	North America	USA: Plum island Massachusetts
1.21907e+06	Vibrio proteolyticus NBRC 13287	1219065	Vibrio	Vibrio proteolyticus				PRJDB344	SAMD00041816	GCA_000467125.1
1.21907e+06	Vibrio natriegens NBRC 15636 = ATCC 14048 = DSM 759	1219067	Vibrio	Vibrio natriegens				PRJNA207547	SAMN02472057	GCA_000417905.1
1.21907e+06	Vibrio mediterranei NBRC 15635	1219069	Vibrio	Vibrio mediterranei				PRJDB348	SAMD00046756	GCA_001591125.1
1.21907e+06	Vibrio halioticoli NBRC 102217	1219072	Vibrio	Vibrio halioticoli				PRJDB351	SAMD00041794	GCA_000496695.1
1.21908e+06	Vibrio alginolyticus NBRC 15630 = ATCC 17749	1219076	Vibrio	Vibrio alginolyticus			MLST.Vibrio_spp.138	PRJNA184046	SAMN02603463	GCA_000354175.1	spoiled horse mackerel which caused food poisoning			Japan	Asia	Japan
1.21908e+06	Vibrio azureus NBRC 104587	1219077	Vibrio	Vibrio azureus				PRJDB356	SAMD00041797	GCF_000467165.1
1.21908e+06	Vibrio ezurae NBRC 102218	1219080	Vibrio	Vibrio ezurae				PRJDB359	SAMD00041795	GCA_000467185.1
1.23822e+06	Vibrio parahaemolyticus V-223/04	1238219	Vibrio	Vibrio parahaemolyticus				PRJNA176654	SAMN01923796	GCA_000558905.1	stool	Human, Homo sapiens	2004	Chile	South America	Chile
1.26022e+06	Vibrio nigripulchritudo strain SnF1	28173	Vibrio	Vibrio nigripulchritudo				PRJEB625	SAMN03323923	GCA_000801275.1
1.33803e+06	Vibrio parahaemolyticus O1:K33 str. CDC_K4557	1338032	Vibrio	Vibrio parahaemolyticus			MLST.Vibrio_parahaemolyticus.799	PRJNA203445	SAMN02179884	GCA_000430425.1	oyster	Human, Homo sapiens	2007	USA	North America	USA: LA
1.34864e+06	Vibrio diazotrophicus NBRC 103148	1348635	Vibrio	Vibrio diazotrophicus				PRJDB1326	SAMD00018681	GCA_000740015.1
1.48192e+06	Vibrio sp. JCM 19232 JCM19232	1481914	Vibrio	Vibrio ishigakensis				PRJDB1704	SAMD00017304	GCA_000830435.1
1.48193e+06	Vibrio sp. JCM 19236 JCM19236	1481926	Vibrio	Vibrio sp. JCM 19236				PRJDB1708	SAMD00017308	GCA_000830455.1
150340	Vibrio sp. Ex25	150340	Vibrio	Vibrio antiquarius				PRJNA15693	SAMN02435854	GCA_000152485.1	deep-sea hydrothermal vent
170661	Vibrio xuii strain DSM 17185	170661	Vibrio	Vibrio xuii				PRJNA291738	SAMN03952450	GCF_001274855.1	shrimp culture water		1995	China	Asia	China:Dahua
190893	Vibrio coralliilyticus OCN014	190893	Vibrio	Vibrio coralliilyticus				PRJNA258550	SAMN03010512	GCA_000763535.2	diseased colony of the coral Acropora cytherea		2011	USA	North America	USA: Hawaii: Kaneohe, Oahu
196601	Vibrio vulnificus YJ016	196600	Vibrio	Vibrio vulnificus		biovar 1		PRJNA1430		GCA_000009745.1	Taiwan			Taiwan	Asia	Taiwan
211586	Shewanella oneidensis MR-1	211586	Shewanella	Shewanella oneidensis				PRJNA335	SAMN02604014	GCA_000146165.2	Oneida lake			USA		Oneida lake in New York, USA
216895	Vibrio vulnificus CMCP6	216895	Vibrio	Vibrio vulnificus				PRJNA349	SAMN02603130	GCA_000039765.1
223927	Vibrio parahaemolyticus RIMD 2210633	223926	Vibrio	Vibrio parahaemolyticus				PRJNA360		GCA_000196095.1			1996	Japan		Osaka Japan
243277	Vibrio cholerae O1 biovar El Tor str. N16961	243277	Vibrio	Vibrio cholerae		biovar El	MLST.Vibrio_cholerae.69	PRJNA36		GCA_000006745.1	the classical biotype due to hemolysin production		1971	Bangladesh	Asia	Bangladesh
246167	Vibrio crassostreae strain Evh12	246167	Vibrio	Vibrio crassostreae				PRJEB10717	SAMEA3532819	GCF_001486525.1	the temperate gorgonian coral Eunicella verrucosa showing	Coral	2010-06-10
265668	Vibrio ponticus strain JCM 19238	265668	Vibrio	Vibrio ponticus				PRJDB1675	SAMD00017310	GCA_000754155.1
314290	Vibrio sp. AND4	314289	Vibrio	Vibrio sp. AND4				PRJNA13564	SAMN02436117	GCA_000171815.1	the Andaman Sea near Thailand at a depth of 2-5 m			Thailand		Andaman Sea near Thailand
338187	Vibrio campbellii ATCC BAA-1116	1224742	Vibrio	Vibrio campbellii				PRJNA19857	SAMN02603960	GCF_000017705.1
345074	Vibrio cholerae RC385	345074	Vibrio	Vibrio cholerae	serovar strain			PRJNA15668	SAMN02435834	GCF_000152445.1	the Chesapeake Bay
379098	Vibrio sinaloensis T08	379097	Vibrio	Vibrio sinaloensis				PRJNA264124	SAMN03113151	GCA_000775725.1	marine water		2014-01-01	Malaysia	Asia	Malaysia
391591	Vibrio shilonii AK1	391591	Vibrio	Vibrio mediterranei				PRJNA19397	SAMN02436099	GCA_000181535.1
50718.3	Vibrio mytili CAIM 528	50718	Vibrio	Vibrio mytili				PRJNA272741	SAMN03285415	GCA_000830505.1	seawater from the Atlantic Spanishcoast		1985	Spain	Europe	Spain
50719.2	Vibrio diabolicus strain FDAARGOS_96	50719	Vibrio	Vibrio diabolicus			MLST.Vibrio_spp.63	PRJNA231221	SAMN03996337	GCA_002953335.1	blister	Human, Homo sapiens		USA	North America	USA:Fl
575788	Vibrio splendidus LGP32	575788	Vibrio	Vibrio atlanticus				PRJNA32815		GCA_000091465.1
593585	Vibrio cholerae bv. albensis VL426	593585	Vibrio	Vibrio cholerae		biovar albensis	MLST.Vibrio_cholerae.20	PRJNA33549	SAMN02393807	GCA_000174235.1	diseased fish from the Elbe River, Germany			Germany		Elbe River, Germany
663.1	Vibrio alginolyticus strain ZJ-T	663	Vibrio	Vibrio alginolyticus				PRJNA326213	SAMN05271497	GCF_001679745.1	Zhanjiang, Guangdong, off the Southern China coast	Epinephelus coioides	2005	China	Asia	China: Zhanjiang, Guangdong, off the Southern China coast
663.84	Vibrio alginolyticus strain LMG 11650	663	Vibrio	Vibrio alginolyticus				PRJNA231221	SAMN03996257	GCA_001525595.1	Seawater		1991	USA	North America	USA: HI
666.199	Vibrio cholerae strain TSY216	666	Vibrio	Vibrio cholerae			MLST.Vibrio_cholerae.69	PRJNA245932	SAMN02741812	GCF_001045415.1	stool	Human, Homo sapiens	2010-06	Thailand	Asia	Thailand
669.47	Vibrio harveyi strain LMG 4044	669	Vibrio	Vibrio harveyi				PRJNA231221	SAMN03996325	GCF_001471575.1	Dead amphipod			USA	North America	USA: MA
670.436	Vibrio parahaemolyticus strain 10329	670	Vibrio	Vibrio parahaemolyticus	O4:K12		MLST.Vibrio_parahaemolyticus.36	PRJNA231221	SAMN03255431	GCF_001188185.1	stool	Human, Homo sapiens	1998	USA	North America	USA: WA
670.5	Vibrio parahaemolyticus strain ATCC 17802	670	Vibrio	Vibrio parahaemolyticus			MLST.Vibrio_parahaemolyticus.1	PRJNA231221	SAMN03996250	GCF_001558495.1	Shirasu		1951	Japan	Asia	Japan
675.1	Vibrio cincinnatiensis strain F8054	675	Vibrio	Vibrio cincinnatiensis				PRJNA266293	SAMN12648258	GCA_009763885.1				USA	North America	USA: Georgia
675813	Vibrio metschnikovii CIP 69.14	675813	Vibrio	Vibrio metschnikovii				PRJNA40493	SAMN02393820	GCA_000176155.1
675814	Vibrio coralliilyticus ATCC BAA-450	675814	Vibrio	Vibrio coralliilyticus				PRJNA40491	SAMN02393819	GCA_000176135.1
675816	Vibrio orientalis CIP 102891 = ATCC 33934	675816	Vibrio	Vibrio orientalis				PRJNA40487	SAMN02393817	GCA_000176235.1
675817	Photobacterium damselae subsp. damselae CIP 102761	675817	Photobacterium	Photobacterium damselae			MLST.Photobacterium_damselae.22	PRJNA40485	SAMN02393816	GCA_000176795.1	ulcer of a damsel fish	Damsel fish
675820	Vibrio mimicus VM223	675820	Vibrio	Vibrio mimicus				PRJNA40483	SAMN02393815	GCA_000176415.1	bivalve from Sao Paulo, Brazil	Bivalve		Brazil		Sao Paulo, Brazil
676.24	Vibrio fluvialis strain ATCC 33809	676	Vibrio	Vibrio fluvialis			MLST.Vibrio_spp.144	PRJNA231221	SAMN03996321	GCF_001558415.1		Human, Homo sapiens		Bangladesh	Asia	Bangladesh:Dacca
693.5	Vibrio nereis strain DSM 19584	693	Vibrio	Vibrio nereis				PRJNA291738	SAMN03952449	GCF_001274805.1	seawater		1971	USA	North America	USA:Hawaii
696485	Vibrio owensii strain XSBZ03	696485	Vibrio	Vibrio owensii				PRJNA314425	SAMN05213947	GCF_002021755.1	coral		2013-09	China	Asia	China: Xisha Archipelago, South China Sea
696485	Vibrio owensii strain BR345	696485	Vibrio	Vibrio owensii			MLST.Vibrio_spp.146	PRJNA524972	SAMN11039182	GCA_004349325.1	marine sediment		2016-05	Philippines	Asia	Philippines:Philippine Rise
701176	Vibrio sp. N418	701176	Vibrio	Vibrio sp. N418				PRJNA51213	SAMN02951900	GCA_000222565.2
796620	Vibrio caribbenthicus ATCC BAA-2122	796620	Vibrio	Vibrio caribbeanicus				PRJNA49601	SAMN02952911	GCA_000165125.2		Sponge, Scleritoderma cyanea
870967	Vibrio scophthalmi LMG 19158	870967	Vibrio	Vibrio scophthalmi				PRJNA51215	SAMN02951901	GCA_000222585.2	juvenile turbot (Scophthalmus maximus), gastrointestinal tracts	Scophthalmus maximus		Spain	Europe	Spain
870968	Vibrio ichthyoenteri ATCC 700023	870968	Vibrio	Vibrio ichthyoenteri				PRJNA51217	SAMN02951902	GCA_000222605.2		Sponge, Scleritoderma cyanea		Curacao		Kingdom of the Netherlands: Curacao
882102	Vibrio anguillarum 775	882102	Vibrio	Vibrio anguillarum			MLST.Vibrio_spp.140	PRJNA51883	SAMN02603689	GCA_000217675.1
903510	Vibrio furnissii NCTC 11218	903510	Vibrio	Vibrio furnissii				PRJNA53247	SAMN02603955	GCA_000184325.1
945543	Vibrio brasiliensis LMG 20546	945543	Vibrio	Vibrio brasiliensis				PRJNA61943	SAMN02952918	GCA_000189255.2
945550	Vibrio sinaloensis DSM 21326	945550	Vibrio	Vibrio sinaloensis				PRJNA61945	SAMN02952919	GCA_000189275.2
987060	Vibrio rotiferianus DAT722	987060	Vibrio	Vibrio rotiferianus				PRJNA63143	SAMN02471144	GCA_000195225.2	mud crab larvae aquaculture tank			Australia		Northern territory, Australia
990268	Vibrio maritimus strain JCM 19240	990268	Vibrio	Vibrio maritimus				PRJDB1677	SAMD00017312	GCA_000755425.1
990268	Vibrio maritimus strain JCM19235	990268	Vibrio	Vibrio maritimus				PRJDB1707	SAMD00017307	GCA_000755385.1
990271	Vibrio variabilis strain JCM 19239	990271	Vibrio	Vibrio variabilis				PRJDB1676	SAMD00017311	GCA_000755405.1
990998	Vibrio ordalii ATCC 33509	990998	Vibrio	Vibrio ordalii				PRJNA63225	SAMN02470772	GCA_000257205.1	Coho salmon kidney, Oncorhynchus kisutch, Puget Sound, WA	Oncorhynchus kisutch	1981	USA	North America	USA: Pudget sound
Return to top
Table S2: Vibrio vulnificus reference genomes.
Genome ID	Genome Name	NCBI Taxon ID	Genus	Species	Serovar	Biovar	MLST	BioProject Accession	BioSample Accession	Assembly Accession	Isolation Source	Host Name	Collection Date	Isolation Country	Geographic Group	Geographic Location
1.03512e+06	Vibrio vulnificus E64MW	1035116	Vibrio	Vibrio vulnificus			MLST.Vibrio_vulnificus.215	PRJNA67135	SAMN01893923	GCA_000269745.1
1.03512e+06	Vibrio vulnificus JY1701	1035117	Vibrio	Vibrio vulnificus				PRJNA67137	SAMN01893931	GCA_000269765.1
1.11291e+06	Vibrio vulnificus CladeA-yb158	1112911	Vibrio	Vibrio vulnificus				PRJNA76645	SAMN03571538	GCF_001013325.1	gills, fins and scales pooled from 10 healthy Tilapia fish grown in aquaculture ponds	Oreochromis niloticus	2005-07	Israel	Asia	Israel
1.21906e+06	Vibrio vulnificus NBRC 15645 = ATCC 27562	1219061	Vibrio	Vibrio vulnificus			MLST.Vibrio_vulnificus.3	PRJDB340	SAMD00046713	GCF_001591065.1
1.2292e+06	Vibrio vulnificus B2	1229202	Vibrio	Vibrio vulnificus		biovar s	MLST.Vibrio_vulnificus.3	PRJNA174154	SAMN02471155	GCA_000303175.1	blood	Human, Homo sapiens	2010	China	Asia	China: Jiaxing
1.24631e+06	Vibrio vulnificus Env1 strain ENV1	1246305	Vibrio	Vibrio vulnificus				PRJNA413285	SAMN07739084	GCA_002903735.1	Oyster		2005	USA		United States
1.43787e+06	Vibrio vulnificus BAA87	1437872	Vibrio	Vibrio vulnificus		biovar 3	MLST.Vibrio_vulnificus.8	PRJNA232047	SAMN02645177	GCA_000576265.1	wound	Human, Homo sapiens	1996	Israel	Asia	Israel: Afula
196601	Vibrio vulnificus YJ016	196600	Vibrio	Vibrio vulnificus		biovar 1		PRJNA1430		GCA_000009745.1	Taiwan			Taiwan	Asia	Taiwan
672.127	Vibrio vulnificus strain VV4-03	672	Vibrio	Vibrio vulnificus		biovar 3	MLST.Vibrio_vulnificus.8	PRJNA258250	SAMN02990645	GCF_000743095.1	wound	Human, Homo sapiens	2003	Israel	Asia	Israel
672.128	Vibrio vulnificus strain VV9-09	672	Vibrio	Vibrio vulnificus		biovar 3	MLST.Vibrio_vulnificus.8	PRJNA258249	SAMN02990644	GCF_000743105.1	Blood	Human, Homo sapiens	2009	Israel	Asia	Israel
672.129	Vibrio vulnificus strain 491771	672	Vibrio	Vibrio vulnificus		biovar 3	MLST.Vibrio_vulnificus.8	PRJNA258251	SAMN02990646	GCF_000743115.1	Blood	Human, Homo sapiens	1997	Israel	Asia	Israel
672.13	Vibrio vulnificus strain 101/4	672	Vibrio	Vibrio vulnificus		biovar 1	MLST.Vibrio_vulnificus.59	PRJNA258252	SAMN02990647	GCF_000743155.1	fish	Oreochromis niloticus	1997	Israel	Asia	Israel
672.131	Vibrio vulnificus strain 2322	672	Vibrio	Vibrio vulnificus		biovar 1		PRJNA258253	SAMN02990648	GCF_000743165.1	Water		1997	Israel	Asia	Israel
672.132	Vibrio vulnificus strain 93U204	672	Vibrio	Vibrio vulnificus			MLST.Vibrio_vulnificus.76	PRJNA256021	SAMN03009989	GCF_000746665.1		Oreochromis niloticus	2004	Taiwan	Asia	Taiwan: Kaohsiung
672.134	Vibrio vulnificus strain NV1	672	Vibrio	Vibrio vulnificus				PRJNA276162	SAMN03371453	GCF_000959755.1	seawater		2011-03-27	Taiwan	Asia	Taiwan
672.135	Vibrio vulnificus strain SC9740	672	Vibrio	Vibrio vulnificus				PRJNA276162	SAMN03371457	GCF_000959765.1	seawater		2011-03-27	South Korea	Asia	South Korea
672.136	Vibrio vulnificus strain CG64	672	Vibrio	Vibrio vulnificus				PRJNA276162	SAMN03371452	GCF_000959775.1	seawater		2011-03-27	Taiwan	Asia	Taiwan
672.137	Vibrio vulnificus strain SC9729	672	Vibrio	Vibrio vulnificus				PRJNA276162	SAMN03371456	GCF_000959825.1	seawater		2011-03-27	South Korea	Asia	South Korea
672.138	Vibrio vulnificus strain SC9761	672	Vibrio	Vibrio vulnificus				PRJNA276162	SAMN03371458	GCF_000959835.1	seafood (oyster)		2011-03-27	South Korea	Asia	South Korea
672.139	Vibrio vulnificus strain SC9794	672	Vibrio	Vibrio vulnificus				PRJNA276162	SAMN03371459	GCF_000959845.1	tidal mudflat		2011-03-27	South Korea	Asia	South Korea
672.14	Vibrio vulnificus strain NV22	672	Vibrio	Vibrio vulnificus				PRJNA276162	SAMN03371454	GCF_000960125.1	seawater		2011-03-27	Taiwan	Asia	Taiwan
672.141	Vibrio vulnificus strain SC9629	672	Vibrio	Vibrio vulnificus				PRJNA275514	SAMN03349353	GCF_000967055.1	seafood		2011-03-27	South Korea	Asia	South Korea
672.142	Vibrio vulnificus strain V252	672	Vibrio	Vibrio vulnificus				PRJNA261393	SAMN03073547	GCF_001277815.1	wound	Human, Homo sapiens	2004-08	Israel	Asia	Israel: Western Galilee Hospital
672.143	Vibrio vulnificus strain FORC_009	672	Vibrio	Vibrio vulnificus				PRJNA266859	SAMN03174938	GCA_001433435.1	Stool sample	Human, Homo sapiens	2008	South Korea	Asia	South Korea: Masan
672.144	Vibrio vulnificus strain ATCC 43382	672	Vibrio	Vibrio vulnificus				PRJNA231221	SAMN03996331	GCF_001471305.1		Human, Homo sapiens		USA	North America	USA: FL
672.145	Vibrio vulnificus strain ATCC 29306	672	Vibrio	Vibrio vulnificus				PRJNA231221	SAMN03996332	GCF_001471415.1		Human, Homo sapiens
672.146	Vibrio vulnificus strain ATCC 29307	672	Vibrio	Vibrio vulnificus			MLST.Vibrio_vulnificus.16	PRJNA231221	SAMN03996333	GCF_001471465.1		Human, Homo sapiens		USA		United States
672.171	Vibrio vulnificus strain FORC_017	672	Vibrio	Vibrio vulnificus			MLST.Vibrio_vulnificus.294	PRJNA291949	SAMN03956906	GCF_001675245.1	blood sample	Human, Homo sapiens	2014-09-18	South Korea	Asia	South Korea: Jeju island
672.201	Vibrio vulnificus VV2014DJH	672	Vibrio	Vibrio vulnificus			MLST.Vibrio_vulnificus.289	PRJNA362267	SAMN06237111		blood	Homo sapiens	2014-07-17	China	Asia	China: Taizhou
672.215	Vibrio vulnificus strain NSV-5830	672	Vibrio	Vibrio vulnificus			MLST.Vibrio_vulnificus.16	PRJNA299124	SAMN04193761	GCF_001890465.1	Clinical	Human, Homo sapiens	1995-05-23	USA	North America	USA: Florida
672.216	Vibrio vulnificus strain 99-796	672	Vibrio	Vibrio vulnificus				PRJNA299126	SAMN04193762	GCF_001890485.1		Oyster	1999-04-06	USA	North America	USA: Florida
672.217	Vibrio vulnificus strain ORL-1506	672	Vibrio	Vibrio vulnificus			MLST.Vibrio_vulnificus.16	PRJNA299120	SAMN04193760	GCF_001890525.1	Clinical	Human, Homo sapiens	1995-05	USA	North America	USA: Florida
672.218	Vibrio vulnificus strain 99-743	672	Vibrio	Vibrio vulnificus				PRJNA299128	SAMN04194063	GCF_001890545.1		Oyster	1999-05-08	USA	North America	USA:Texas
672.219	Vibrio vulnificus strain DAL-79040	672	Vibrio	Vibrio vulnificus			MLST.Vibrio_vulnificus.21	PRJNA299131	SAMN04194078	GCF_001890565.1	Clinical	Human, Homo sapiens	1996-03-10	USA	North America	USA:Texas
672.22	Vibrio vulnificus strain DAL-79087	672	Vibrio	Vibrio vulnificus			MLST.Vibrio_vulnificus.15	PRJNA299130	SAMN04194077	GCF_001890575.1	Clinical	Human, Homo sapiens	1997-05-14	USA	North America	USA:Louisana
672.221	Vibrio vulnificus strain ATL-9824	672	Vibrio	Vibrio vulnificus				PRJNA299132	SAMN04194080	GCF_001890585.1	Clinical	Human, Homo sapiens	1994-11-06	USA	North America	USA:Texas
672.328	Vibrio vulnificus strain VN-0206	672	Vibrio	Vibrio vulnificus			MLST.Vibrio_vulnificus.132	PRJNA280798	SAMN03470190	GCA_002073055.1	seawater		1995	Germany	Europe	Germany: Baltic Sea, Rostock
672.329	Vibrio vulnificus strain VN-0288	672	Vibrio	Vibrio vulnificus			MLST.Vibrio_vulnificus.135					Human, Homo sapiens	2010	Germany	Europe	Germany: Baltic Sea
672.331	Vibrio vulnificus strain VN-0104	672	Vibrio	Vibrio vulnificus			MLST.Vibrio_vulnificus.128	PRJNA281277	SAMN03486854	GCA_002073105.1	seawater		2010	Germany	Europe	Germany: Baltic Sea, Binz
672.333	Vibrio vulnificus strain VN-0112	672	Vibrio	Vibrio vulnificus			MLST.Vibrio_vulnificus.118	PRJNA281280	SAMN03486858	GCA_002073145.1		Human, Homo sapiens	2010	Germany	Europe	Germany: Baltic Sea, Ruegen
672.334	Vibrio vulnificus strain VN-0092	672	Vibrio	Vibrio vulnificus			MLST.Vibrio_vulnificus.118	PRJNA281283	SAMN03486932	GCA_002073185.1	blood	Human, Homo sapiens	2011	Germany	Europe	Germany: Greifswalder Bodden
672.335	Vibrio vulnificus strain 11028	672	Vibrio	Vibrio vulnificus			MLST.Vibrio_vulnificus.8	PRJNA277724	SAMN03395016	GCA_002074875.1		Human, Homo sapiens	1996	Israel	Asia	Israel
672.336	Vibrio vulnificus strain 12	672	Vibrio	Vibrio vulnificus			MLST.Vibrio_vulnificus.8	PRJNA277736	SAMN03395192	GCA_002074885.1		Human, Homo sapiens	1996	Israel	Asia	Israel
672.337	Vibrio vulnificus strain FORC_036	672	Vibrio	Vibrio vulnificus				PRJNA320042	SAMN04914658	GCA_002117205.1	Mactra veneriformis			South Korea	Asia	South Korea
672.338	Vibrio vulnificus strain VN-0208	672	Vibrio	Vibrio vulnificus	O:7		MLST.Vibrio_vulnificus.105	PRJNA281153	SAMN03483332	GCA_002150885.1	seawater		1999	Germany	Europe	Germany: Baltic Sea, Rostock
672.345	Vibrio vulnificus strain FORC_037	672	Vibrio	Vibrio vulnificus				PRJNA323980	SAMN05196200	GCA_002204915.1		Mya arenaria oonogai Makiyama		South Korea	Asia	South Korea
672.346	Vibrio vulnificus strain CECT 4999	672	Vibrio	Vibrio vulnificus	E	biovar 2	MLST.Vibrio_vulnificus.112	PRJNA312018	SAMN04457466	GCA_002215135.1		Anguilla anguilla	1990	Spain	Europe	Spain
672.381	Vibrio vulnificus strain WAPHLVBRA00001	672	Vibrio	Vibrio vulnificus				PRJNA355116	SAMN06062374	GCA_002278495.1	Tilapia		2016-11	USA	North America	USA:WA
672.385	Vibrio vulnificus strain PNUSAV000042	672	Vibrio	Vibrio vulnificus			MLST.Vibrio_vulnificus.136	PRJNA266293	SAMN06090785	GCA_002284515.1				USA		United States
672.386	Vibrio vulnificus strain WAPHLVBRA00002	672	Vibrio	Vibrio vulnificus			MLST.Vibrio_vulnificus.136	PRJNA355116	SAMN06062373	GCA_002287295.1	Tilapia		2016-11	USA	North America	USA:WA
672.487	Vibrio vulnificus strain 03_7315	672	Vibrio	Vibrio vulnificus				PRJNA407671	SAMN07660997	GCA_002494385.1	blood	Human, Homo sapiens	2016	Brazil	South America	Brazil: Sao Paulo, Campinas
672.542	Vibrio vulnificus strain CECT 5769	672	Vibrio	Vibrio vulnificus	A	biovar 2	MLST.Vibrio_vulnificus.140	PRJNA271213	SAMN03273306	GCA_002891685.1	Diseased eel	eel	2004	Spain	Europe	Spain: Valencia
672.544	Vibrio vulnificus strain CIP8190	672	Vibrio	Vibrio vulnificus			MLST.Vibrio_vulnificus.112	PRJNA273505	SAMN03292655	GCA_002891785.1	blood	Human, Homo sapiens	1980	France	Europe	France
672.547	Vibrio vulnificus strain SS108-A3A	672	Vibrio	Vibrio vulnificus				PRJNA413285	SAMN07739098	GCA_002903205.1	Oyster		2005	USA		United States
672.548	Vibrio vulnificus strain SREL214	672	Vibrio	Vibrio vulnificus				PRJNA413285	SAMN07739097	GCA_002903245.1	Water			USA		United States
672.549	Vibrio vulnificus strain SREL119	672	Vibrio	Vibrio vulnificus				PRJNA413285	SAMN07739096	GCA_002903265.1	Sediment			USA		United States
672.551	Vibrio vulnificus strain S2-22	672	Vibrio	Vibrio vulnificus				PRJNA413285	SAMN07739094	GCA_002903325.1	Water		2004	USA		United States
672.552	Vibrio vulnificus strain Ra3	672	Vibrio	Vibrio vulnificus	E		MLST.Vibrio_vulnificus.112	PRJNA413285	SAMN07739092	GCA_002903345.1		eel	2011	Spain	Europe	Spain
672.553	Vibrio vulnificus strain PD-2-51	672	Vibrio	Vibrio vulnificus	E		MLST.Vibrio_vulnificus.112	PRJNA413285	SAMN07739090	GCA_002903365.1	Seawater		2003	Spain	Europe	Spain
672.554	Vibrio vulnificus strain LSU1657	672	Vibrio	Vibrio vulnificus				PRJNA413285	SAMN07739088	GCA_002903375.1	wound	Human, Homo sapiens		USA		United States
672.555	Vibrio vulnificus strain FLA112	672	Vibrio	Vibrio vulnificus				PRJNA413285	SAMN07739085	GCA_002903395.1	blood	Human, Homo sapiens	1994	USA		United States
672.556	Vibrio vulnificus strain FLA114	672	Vibrio	Vibrio vulnificus			MLST.Vibrio_vulnificus.16	PRJNA413285	SAMN07739086	GCA_002903415.1	blood	Human, Homo sapiens	1995	USA		United States
672.557	Vibrio vulnificus strain CG100	672	Vibrio	Vibrio vulnificus				PRJNA413285	SAMN07739083	GCA_002903465.1	Oyster		1993	Taiwan	Asia	Taiwan
672.559	Vibrio vulnificus strain CECT4865	672	Vibrio	Vibrio vulnificus	E		MLST.Vibrio_vulnificus.112	PRJNA413285	SAMN07739080	GCA_002903525.1		shrimp		Taiwan	Asia	Taiwan
672.56	Vibrio vulnificus strain AB17-319	672	Vibrio	Vibrio vulnificus				PRJNA413285	SAMN07739075	GCA_002903545.1	Oyster		2005	USA		United States
672.561	Vibrio vulnificus strain A14	672	Vibrio	Vibrio vulnificus	A		MLST.Vibrio_vulnificus.139	PRJNA413285	SAMN07739074	GCA_002903555.1		eel	2002	Spain	Europe	Spain
672.562	Vibrio vulnificus strain CECT4604	672	Vibrio	Vibrio vulnificus	E		MLST.Vibrio_vulnificus.112	PRJNA413285	SAMN07739078	GCA_002903585.1		eel	1990	Spain	Europe	Spain
672.563	Vibrio vulnificus strain 960426-1_4C	672	Vibrio	Vibrio vulnificus			MLST.Vibrio_vulnificus.9	PRJNA413285	SAMN07739073	GCA_002903605.1		eel	1996	Denmark	Europe	Denmark
672.564	Vibrio vulnificus strain 94-9-119	672	Vibrio	Vibrio vulnificus			MLST.Vibrio_vulnificus.122	PRJNA413285	SAMN07739069	GCA_002903625.1	wound	Human, Homo sapiens	1994	Denmark	Europe	Denmark
672.566	Vibrio vulnificus strain 106-2A	672	Vibrio	Vibrio vulnificus				PRJNA413285	SAMN07739068	GCA_002903645.1	Oyster			USA		United States
672.567	Vibrio vulnificus strain R02	672	Vibrio	Vibrio vulnificus	E		MLST.Vibrio_vulnificus.140	PRJNA413285	SAMN07739091	GCA_002903685.1		eel	1999	Spain	Europe	Spain
672.568	Vibrio vulnificus strain 94385	672	Vibrio	Vibrio vulnificus			MLST.Vibrio_vulnificus.135	PRJNA413285	SAMN07739067	GCA_002903695.1	wound	Human, Homo sapiens	2001	Spain	Europe	Spain
672.569	Vibrio vulnificus strain LSU2098	672	Vibrio	Vibrio vulnificus				PRJNA413285	SAMN07739089	GCA_002903725.1	wound	Human, Homo sapiens		USA		United States
672.571	Vibrio vulnificus strain CECT4608	672	Vibrio	Vibrio vulnificus				PRJNA413285	SAMN07739079	GCA_002903785.1	Eel tank water		1990	Spain	Europe	Spain
672.575	Vibrio vulnificus strain 162	672	Vibrio	Vibrio vulnificus	O		MLST.Vibrio_vulnificus.8	PRJNA413285	SAMN07739066	GCA_002903865.1	blood	Human, Homo sapiens	1996	Israel	Asia	Israel
672.576	Vibrio vulnificus strain 32	672	Vibrio	Vibrio vulnificus	O		MLST.Vibrio_vulnificus.8	PRJNA413285	SAMN07739065	GCA_002903885.1	blood	Human, Homo sapiens	1996	Israel	Asia	Israel
672.577	Vibrio vulnificus strain Riu1	672	Vibrio	Vibrio vulnificus				PRJNA413285	SAMN07739093	GCA_002906235.1	Seawater		2003	Spain	Europe	Spain
672.578	Vibrio vulnificus strain LSU1015	672	Vibrio	Vibrio vulnificus				PRJNA413285	SAMN07739087	GCA_002906245.1	wound	Human, Homo sapiens		USA		United States
672.579	Vibrio vulnificus strain C7184	672	Vibrio	Vibrio vulnificus			MLST.Vibrio_vulnificus.1	PRJNA413285	SAMN07739077	GCA_002906265.1	blood	Human, Homo sapiens	1977	USA		United States
672.849	Vibrio vulnificus strain CMCP6	672	Vibrio	Vibrio vulnificus				PRJNA503483	SAMN10360789	GCA_004355205.1	Chonnam National University Hospital, Korea, 2003	Human, Homo sapiens	2016-09	USA	North America	USA: Tampa, FL
672.865	Vibrio vulnificus strain 2015AW-0208	672	Vibrio	Vibrio vulnificus				PRJNA266293	SAMN12648304	GCA_009763305.1	wound		2015-03-05	USA	North America	USA: Florida
672.93	Vibrio vulnificus ATCC 33147	672	Vibrio	Vibrio vulnificus		biovar 2-the	MLST.Vibrio_vulnificus.112	PRJNA263083	SAMN03092747	GCA_000764895.1	fish		1979-08-31	Japan	Asia	Japan
672.94	Vibrio vulnificus 99-578 DP-B1	672	Vibrio	Vibrio vulnificus		biovar I	MLST.Vibrio_vulnificus.22	PRJNA264982	SAMN03160381	GCA_000788325.1		Oyster	1998	USA	North America	USA: Louisiana
672.96	Vibrio vulnificus ATL 6-1306	672	Vibrio	Vibrio vulnificus		biovar I	MLST.Vibrio_vulnificus.16	PRJNA264980	SAMN03160383	GCA_000788335.1	patient	Human, Homo sapiens	1996	USA	North America	USA: Florida
672.97	Vibrio vulnificus ATL 71503	672	Vibrio	Vibrio vulnificus		biovar I	MLST.Vibrio_vulnificus.16	PRJNA264979	SAMN03160384	GCA_000788345.1	patient	Human, Homo sapiens	1996	USA	North America	USA: Florida
748004	Vibrio vulnificus VVyb1(BT3)	748003	Vibrio	Vibrio vulnificus			MLST.Vibrio_vulnificus.8	PRJNA46727	SAMN02471035	GCA_000342305.2		Oreochromis niloticus		Israel	Asia	Israel
766729	Vibrio vulnificus JY1305	766729	Vibrio	Vibrio vulnificus				PRJNA49015	SAMN00216032	GCA_000269725.1		Oyster, Ostreidae
914127	Vibrio vulnificus MO6-24/O	914127	Vibrio	Vibrio vulnificus			MLST.Vibrio_vulnificus.32	PRJNA59881	SAMN02603666	GCA_000186585.1
Return to top
Table S3: Vibrio parahaemolyticus reference genomes.
Genome ID	Genome Name	NCBI Taxon ID	Genus	Species	Serovar	MLST	BioProject Accession	BioSample Accession	Assembly Accession	Isolation Source	Host Name	Collection Date	Isolation Country	Geographic Group	Geographic Location
1.33803e+06	Vibrio parahaemolyticus O1:K33 str. CDC_K4557	1338032	Vibrio	Vibrio parahaemolyticus		MLST.Vibrio_parahaemolyticus.799	PRJNA203445	SAMN02179884	GCA_000430425.1	oyster	Human, Homo sapiens	2007	USA	North America	USA: LA
223927	Vibrio parahaemolyticus RIMD 2210633	223926	Vibrio	Vibrio parahaemolyticus			PRJNA360		GCA_000196095.1			1996	Japan		Osaka Japan
670.106	Vibrio parahaemolyticus strain GCSL_R130	670	Vibrio	Vibrio parahaemolyticus	O4:K37	MLST.Vibrio_parahaemolyticus.1140	PRJNA273159	SAMN02368268	GCF_001975475.1	oyster		2007-10-01	USA	North America	USA: FL
670.107	Vibrio parahaemolyticus strain ATCC 17802	670	Vibrio	Vibrio parahaemolyticus		MLST.Vibrio_parahaemolyticus.1	PRJNA245882	SAMN06076928	GCF_001998785.1		Human, Homo sapiens	1951	Japan	Asia	Japan
670.436	Vibrio parahaemolyticus strain 10329	670	Vibrio	Vibrio parahaemolyticus	O4:K12	MLST.Vibrio_parahaemolyticus.36	PRJNA231221	SAMN03255431	GCF_001188185.1	stool	Human, Homo sapiens	1998	USA	North America	USA: WA
670.825	Vibrio parahaemolyticus strain GCSL_R5	670	Vibrio	Vibrio parahaemolyticus	O10:Kuk	MLST.Vibrio_parahaemolyticus.1133	PRJNA273159	SAMN03358816	GCF_001726165.1	oyster		2007-03-14	USA	North America	USA: TX
670.826	Vibrio parahaemolyticus strain GCSL_R10	670	Vibrio	Vibrio parahaemolyticus	O1:Kuk	MLST.Vibrio_parahaemolyticus.313	PRJNA273159	SAMN03358817	GCF_001726175.1	oyster		2007-03-19	USA	North America	USA: FL
670.827	Vibrio parahaemolyticus strain GCSL_R8	670	Vibrio	Vibrio parahaemolyticus	O10:Kuk	MLST.Vibrio_parahaemolyticus.1134	PRJNA273159	SAMN02368225	GCF_001726185.1	oyster		2007-03-14	USA	North America	USA: TX
670.828	Vibrio parahaemolyticus strain GCSL_R7	670	Vibrio	Vibrio parahaemolyticus	O10:Kuk	MLST.Vibrio_parahaemolyticus.1134	PRJNA273159	SAMN02368224	GCF_001726195.1	oyster		2007-03-14	USA	North America	USA: TX
670.829	Vibrio parahaemolyticus strain GCSL_R12	670	Vibrio	Vibrio parahaemolyticus	O4:K8	MLST.Vibrio_parahaemolyticus.32	PRJNA273159	SAMN02368226	GCF_001726245.1	oyster		2007-03-27	USA	North America	USA: LA
670.831	Vibrio parahaemolyticus strain GCSL_R6	670	Vibrio	Vibrio parahaemolyticus	O10:Kuk	MLST.Vibrio_parahaemolyticus.1133	PRJNA273159	SAMN02368223	GCF_001726265.1	oyster		2007-03-14	USA	North America	USA: TX
670.832	Vibrio parahaemolyticus strain GCSL_R17	670	Vibrio	Vibrio parahaemolyticus	O4:Kuk	MLST.Vibrio_parahaemolyticus.536	PRJNA273159	SAMN02368229	GCF_001726275.1	oyster		2007-04-30	USA	North America	USA: FL
670.833	Vibrio parahaemolyticus strain GCSL_R29	670	Vibrio	Vibrio parahaemolyticus	O11:Kuk	MLST.Vibrio_parahaemolyticus.734	PRJNA273159	SAMN02368232	GCF_001726325.1	oyster		2007-05-27	USA	North America	USA: FL
670.834	Vibrio parahaemolyticus strain GCSL_R26	670	Vibrio	Vibrio parahaemolyticus	O4:K8	MLST.Vibrio_parahaemolyticus.32	PRJNA273159	SAMN02368231	GCF_001726335.1	oyster		2007-06-16	USA	North America	USA: NJ
670.835	Vibrio parahaemolyticus strain GCSL_R16	670	Vibrio	Vibrio parahaemolyticus	O4:K9	MLST.Vibrio_parahaemolyticus.34	PRJNA273159	SAMN02368228	GCF_001726345.1	oyster		2007-04-30	USA	North America	USA: FL
670.836	Vibrio parahaemolyticus strain GCSL_R21	670	Vibrio	Vibrio parahaemolyticus	O5:Kuk	MLST.Vibrio_parahaemolyticus.12	PRJNA273159	SAMN02368230	GCF_001726355.1	oyster		2007-05-04	USA	North America	USA: TX
670.838	Vibrio parahaemolyticus strain GCSL_R31	670	Vibrio	Vibrio parahaemolyticus	O1:Kuk	MLST.Vibrio_parahaemolyticus.23	PRJNA273159	SAMN02368234	GCF_001726415.1	oyster		2007-05-27	USA	North America	USA: LA
670.839	Vibrio parahaemolyticus strain GCSL_R33	670	Vibrio	Vibrio parahaemolyticus	O3:Kuk	MLST.Vibrio_parahaemolyticus.28	PRJNA273159	SAMN02368236	GCF_001726435.1	oyster		2007-05-30	USA	North America	USA: LA
670.84	Vibrio parahaemolyticus strain GCSL_R32	670	Vibrio	Vibrio parahaemolyticus	O10:Kuk	MLST.Vibrio_parahaemolyticus.1142	PRJNA273159	SAMN02368235	GCF_001726445.1	oyster		2007-05-30	USA	North America	USA: LA
670.841	Vibrio parahaemolyticus strain GCSL_R42	670	Vibrio	Vibrio parahaemolyticus	O10:Kuk	MLST.Vibrio_parahaemolyticus.1155	PRJNA273159	SAMN03358818	GCF_001726485.1	oyster		2007-07-26	USA	North America	USA: WA
670.842	Vibrio parahaemolyticus strain GCSL_R45	670	Vibrio	Vibrio parahaemolyticus	O5:Kuk	MLST.Vibrio_parahaemolyticus.61	PRJNA273159	SAMN02368237	GCF_001726495.1	oyster		2007	USA	North America	USA: WA
670.843	Vibrio parahaemolyticus strain GCSL_R47	670	Vibrio	Vibrio parahaemolyticus	O4:K8	MLST.Vibrio_parahaemolyticus.32	PRJNA273159	SAMN02368238	GCF_001726515.1	oyster		2007-04-20	USA	North America	USA: AL
670.844	Vibrio parahaemolyticus strain GCSL_R51	670	Vibrio	Vibrio parahaemolyticus	O8:Kuk	MLST.Vibrio_parahaemolyticus.676	PRJNA273159	SAMN03358819	GCF_001726535.1	oyster		2007-07-06	USA	North America	USA: AL
670.846	Vibrio parahaemolyticus strain GCSL_R53	670	Vibrio	Vibrio parahaemolyticus	O3:Kuk	MLST.Vibrio_parahaemolyticus.735	PRJNA273159	SAMN02368240	GCF_001726575.1	oyster		2007-07-13	USA	North America	USA: WA
670.847	Vibrio parahaemolyticus strain GCSL_R54	670	Vibrio	Vibrio parahaemolyticus	O3:Kuk	MLST.Vibrio_parahaemolyticus.735	PRJNA273159	SAMN02368241	GCF_001726595.1	oyster		2007-07-13	USA	North America	USA: WA
670.849	Vibrio parahaemolyticus strain GCSL_R57	670	Vibrio	Vibrio parahaemolyticus	O3:Kuk	MLST.Vibrio_parahaemolyticus.1148	PRJNA273159	SAMN02368244	GCF_001726645.1	oyster		2007-07-14	USA	North America	USA: WA
670.85	Vibrio parahaemolyticus strain GCSL_R56	670	Vibrio	Vibrio parahaemolyticus	O3:Kuk	MLST.Vibrio_parahaemolyticus.735	PRJNA273159	SAMN02368243	GCF_001726655.1	oyster		2007-07-14	USA	North America	USA: WA
670.851	Vibrio parahaemolyticus strain GCSL_R59	670	Vibrio	Vibrio parahaemolyticus	O5:Kuk	MLST.Vibrio_parahaemolyticus.113	PRJNA273159	SAMN03358820	GCF_001726685.1	oyster		2007-07-23	USA	North America	USA: ME
670.852	Vibrio parahaemolyticus strain GCSL_R60	670	Vibrio	Vibrio parahaemolyticus	O10:Kuk	MLST.Vibrio_parahaemolyticus.1135	PRJNA273159	SAMN02368245	GCF_001726695.1	oyster		2007-07-23	USA	North America	USA: ME
670.853	Vibrio parahaemolyticus strain GCSL_R62	670	Vibrio	Vibrio parahaemolyticus	O1:Kuk	MLST.Vibrio_parahaemolyticus.1136	PRJNA273159	SAMN02368247	GCF_001726725.1	oyster		2007-07-23	USA	North America	USA: ME
670.854	Vibrio parahaemolyticus strain GCSL_R65	670	Vibrio	Vibrio parahaemolyticus	O5:Kuk	MLST.Vibrio_parahaemolyticus.1150	PRJNA273159	SAMN02368250	GCF_001726755.1	oyster		2007-07-23	USA	North America	USA: ME
670.857	Vibrio parahaemolyticus strain GCSL_R75	670	Vibrio	Vibrio parahaemolyticus	O8:Kuk	MLST.Vibrio_parahaemolyticus.676	PRJNA273159	SAMN02368252	GCF_001726805.1	oyster		2007-08-23	USA	North America	USA: VA
670.859	Vibrio parahaemolyticus strain GCSL_R77	670	Vibrio	Vibrio parahaemolyticus	O8:Kuk	MLST.Vibrio_parahaemolyticus.676	PRJNA273159	SAMN02368254	GCF_001726845.1	oyster		2007-08-23	USA	North America	USA: VA
670.862	Vibrio parahaemolyticus strain GCSL_R88	670	Vibrio	Vibrio parahaemolyticus	O8:K70	MLST.Vibrio_parahaemolyticus.320	PRJNA273159	SAMN02368257	GCF_001726895.1	oyster		2007-08-13	USA	North America	USA: FL
670.863	Vibrio parahaemolyticus strain GCSL_R95	670	Vibrio	Vibrio parahaemolyticus	O3:K5	MLST.Vibrio_parahaemolyticus.1151	PRJNA273159	SAMN02368259	GCF_001726915.1	oyster		2007-07-31	Canada	North America	Canada: PEI
670.866	Vibrio parahaemolyticus strain GCSL_R108	670	Vibrio	Vibrio parahaemolyticus	O3:K5	MLST.Vibrio_parahaemolyticus.1151	PRJNA273159	SAMN03358823	GCF_001726975.1	oyster		2007-07-31	Canada	North America	Canada: PEI
670.869	Vibrio parahaemolyticus strain GCSL_R125	670	Vibrio	Vibrio parahaemolyticus	O11:Kuk	MLST.Vibrio_parahaemolyticus.739	PRJNA273159	SAMN02368265	GCF_001727045.1	oyster		2007-10-14	USA	North America	USA: FL
670.87	Vibrio parahaemolyticus strain GCSL_R110	670	Vibrio	Vibrio parahaemolyticus	O3:K5	MLST.Vibrio_parahaemolyticus.1151	PRJNA273159	SAMN03358824	GCF_001727055.1	oyster		2007-07-31	Canada	North America	Canada: PEI
670.871	Vibrio parahaemolyticus strain GCSL_R111	670	Vibrio	Vibrio parahaemolyticus	O11:Kuk	MLST.Vibrio_parahaemolyticus.1152	PRJNA273159	SAMN02368264	GCF_001727065.1	oyster		2007-07-31	Canada	North America	Canada: PEI
670.873	Vibrio parahaemolyticus strain GCSL_R131	670	Vibrio	Vibrio parahaemolyticus	O10:Kuk	MLST.Vibrio_parahaemolyticus.1141	PRJNA273159	SAMN02368269	GCF_001727125.1	oyster		2007-10-01	USA	North America	USA: FL
670.875	Vibrio parahaemolyticus strain GCSL_R129	670	Vibrio	Vibrio parahaemolyticus	O11:Kuk	MLST.Vibrio_parahaemolyticus.1153	PRJNA273159	SAMN02368267	GCF_001727115.1	oyster		2007-10-01	USA	North America	USA: FL
670.877	Vibrio parahaemolyticus strain GCSL_R137	670	Vibrio	Vibrio parahaemolyticus	O1:K20	MLST.Vibrio_parahaemolyticus.775	PRJNA273159	SAMN02368272	GCF_001727195.1	oyster		2007-11-21	USA	North America	USA: SC
670.879	Vibrio parahaemolyticus strain GCSL_R143	670	Vibrio	Vibrio parahaemolyticus	O5:Kuk	MLST.Vibrio_parahaemolyticus.743	PRJNA273159	SAMN02368274	GCF_001727265.1	oyster		2007-11	USA	North America	USA: FL
670.88	Vibrio parahaemolyticus strain GCSL_R146	670	Vibrio	Vibrio parahaemolyticus	O5:Kuk	MLST.Vibrio_parahaemolyticus.1149	PRJNA273159	SAMN03358826	GCF_001727245.1	oyster		2007-11	USA	North America	USA: FL
670.881	Vibrio parahaemolyticus strain GCSL_R144	670	Vibrio	Vibrio parahaemolyticus	O5:Kuk	MLST.Vibrio_parahaemolyticus.1149	PRJNA273159	SAMN03358825	GCF_001727275.1	oyster		2007-11	USA	North America	USA: FL
670.883	Vibrio parahaemolyticus strain GCSL_R149	670	Vibrio	Vibrio parahaemolyticus	O1:Kuk	MLST.Vibrio_parahaemolyticus.313	PRJNA273159	SAMN02368276	GCF_001727305.1	oyster		2007-03-19	USA	North America	USA: FL
670.885	Vibrio parahaemolyticus strain CDC_K4556R	670	Vibrio	Vibrio parahaemolyticus	O1:Kuk	MLST.Vibrio_parahaemolyticus.744	PRJNA273159	SAMN02368278	GCF_001727365.1	wound	Human, Homo sapiens	2006-10-23	USA	North America	USA: LA
670.888	Vibrio parahaemolyticus strain GCSL_R135	670	Vibrio	Vibrio parahaemolyticus	O3:Kuk	MLST.Vibrio_parahaemolyticus.741	PRJNA273159	SAMN02368270	GCF_001727155.1	oyster		2007-11-21	USA	North America	USA: SC
670.889	Vibrio parahaemolyticus strain CDC_K5324G	670	Vibrio	Vibrio parahaemolyticus	O1:K20	MLST.Vibrio_parahaemolyticus.1132	PRJNA273159	SAMN02368318	GCF_001727395.1	stool	Human, Homo sapiens	2007-06-17	USA	North America	USA: VA
670.89	Vibrio parahaemolyticus strain GCSL_R99	670	Vibrio	Vibrio parahaemolyticus	O3:K5	MLST.Vibrio_parahaemolyticus.1151	PRJNA273159	SAMN02368261	GCF_001726985.1	oyster		2007-07-31	Canada	North America	Canada: PEI
670.892	Vibrio parahaemolyticus strain CDC_K5324W	670	Vibrio	Vibrio parahaemolyticus	O1:K20	MLST.Vibrio_parahaemolyticus.1132	PRJNA273159	SAMN02368319	GCF_001727405.1	stool	Human, Homo sapiens	2007-06-17	USA	North America	USA: VA
670.894	Vibrio parahaemolyticus strain GCSL_R126	670	Vibrio	Vibrio parahaemolyticus	O4:K42	MLST.Vibrio_parahaemolyticus.1146	PRJNA273159	SAMN02368266	GCF_001727105.1	oyster		2007-10-14	USA	North America	USA: FL
670.896	Vibrio parahaemolyticus strain CDC_K5323G	670	Vibrio	Vibrio parahaemolyticus	O5:K17	MLST.Vibrio_parahaemolyticus.674	PRJNA273159	SAMN02368316	GCF_001727475.1	Other	Human, Homo sapiens		USA	North America	USA: VA
670.897	Vibrio parahaemolyticus strain CDC_K5308	670	Vibrio	Vibrio parahaemolyticus	O4:K63	MLST.Vibrio_parahaemolyticus.36	PRJNA273159	SAMN02368315	GCF_001727485.1	stool	Human, Homo sapiens	2007-05-14	USA	North America	USA: AK
670.898	Vibrio parahaemolyticus strain CDC_K5306	670	Vibrio	Vibrio parahaemolyticus	O4:K9	MLST.Vibrio_parahaemolyticus.34	PRJNA273159	SAMN02368314	GCF_001727505.1	stool	Human, Homo sapiens	2007-07-23	USA	North America	USA: GA
670.901	Vibrio parahaemolyticus strain CDC_K5281	670	Vibrio	Vibrio parahaemolyticus	O4:K12	MLST.Vibrio_parahaemolyticus.36	PRJNA273159	SAMN02368312	GCF_001727575.1	stool	Human, Homo sapiens	2007-07-13	USA	North America	USA: WA
670.902	Vibrio parahaemolyticus strain CDC_K5429	670	Vibrio	Vibrio parahaemolyticus	O4:K12	MLST.Vibrio_parahaemolyticus.36	PRJNA273159	SAMN02368324	GCF_001727585.1	stool	Human, Homo sapiens	2007-08-09	USA	North America	USA: NV
670.905	Vibrio parahaemolyticus strain CDC_K5279	670	Vibrio	Vibrio parahaemolyticus	O1:Kuk	MLST.Vibrio_parahaemolyticus.65	PRJNA273159	SAMN02368310	GCF_001727655.1	stool	Human, Homo sapiens		USA	North America	USA: WA
670.907	Vibrio parahaemolyticus strain CDC_K5438	670	Vibrio	Vibrio parahaemolyticus	O1:Kuk	MLST.Vibrio_parahaemolyticus.65	PRJNA273159	SAMN02368329	GCF_001727705.1	stool	Human, Homo sapiens	2007-09-09	USA	North America	USA: WA
670.911	Vibrio parahaemolyticus strain CDC_K4588	670	Vibrio	Vibrio parahaemolyticus	O5:Kuk	MLST.Vibrio_parahaemolyticus.1150	PRJNA273159	SAMN02368282	GCF_001727775.1	stool	Human, Homo sapiens	2006-07-26	USA	North America	USA: ME
670.912	Vibrio parahaemolyticus strain CDC_K4636	670	Vibrio	Vibrio parahaemolyticus	O10:Kuk	MLST.Vibrio_parahaemolyticus.636	PRJNA273159	SAMN03358827	GCF_001727805.1	stool	Human, Homo sapiens	2006-09-25	USA	North America	USA: NY
670.914	Vibrio parahaemolyticus strain CDC_K4637W	670	Vibrio	Vibrio parahaemolyticus	O3:K6	MLST.Vibrio_parahaemolyticus.3	PRJNA273159	SAMN03358829	GCF_001727825.1	stool	Human, Homo sapiens	2006-10-01	USA	North America	USA: NY
670.917	Vibrio parahaemolyticus strain CDC_K4639G	670	Vibrio	Vibrio parahaemolyticus	O4:K12	MLST.Vibrio_parahaemolyticus.36	PRJNA273159	SAMN03358830	GCF_001727895.1	stool	Human, Homo sapiens	2006-10-16	USA	North America	USA: NY
670.918	Vibrio parahaemolyticus strain CDC_K4763	670	Vibrio	Vibrio parahaemolyticus	O5:Kuk	MLST.Vibrio_parahaemolyticus.1707	PRJNA273159	SAMN02368287	GCF_001727915.1	stool	Human, Homo sapiens	2006-08-25	USA	North America	USA: VA
670.919	Vibrio parahaemolyticus strain CDC_K4762	670	Vibrio	Vibrio parahaemolyticus	O5:K17	MLST.Vibrio_parahaemolyticus.674	PRJNA273159	SAMN02368286	GCF_001727925.1	Other	Human, Homo sapiens	2006-08-15	USA	North America	USA: VA
670.923	Vibrio parahaemolyticus strain CDC_K4775	670	Vibrio	Vibrio parahaemolyticus	O3:K6	MLST.Vibrio_parahaemolyticus.3	PRJNA273159	SAMN02368289	GCF_001728005.1	stool	Human, Homo sapiens	2007-02-24	USA	North America	USA: GA
670.924	Vibrio parahaemolyticus strain CDC_K4857G	670	Vibrio	Vibrio parahaemolyticus	O5:K17	MLST.Vibrio_parahaemolyticus.79	PRJNA273159	SAMN02368291	GCF_001728045.1	stool	Human, Homo sapiens	2007-01-28	USA	North America	USA: HI
670.926	Vibrio parahaemolyticus strain CDC_K4858	670	Vibrio	Vibrio parahaemolyticus	O4:K4	MLST.Vibrio_parahaemolyticus.283	PRJNA273159	SAMN02368293	GCF_001728085.1	stool	Human, Homo sapiens	2006-09-15	USA	North America	USA: HI
670.928	Vibrio parahaemolyticus strain CDC_K4981	670	Vibrio	Vibrio parahaemolyticus	O1:Kuk	MLST.Vibrio_parahaemolyticus.748	PRJNA273159	SAMN02368295	GCF_001728125.1	Other	Human, Homo sapiens	2007-03-12	USA	North America	USA: OK
670.93	Vibrio parahaemolyticus strain CDC_K5010G	670	Vibrio	Vibrio parahaemolyticus	O1:Kuk	MLST.Vibrio_parahaemolyticus.3	PRJNA273159	SAMN02368298	GCF_001728155.1	stool	Human, Homo sapiens	2006-09-16	USA	North America	USA: MA
670.932	Vibrio parahaemolyticus strain CDC_K5058	670	Vibrio	Vibrio parahaemolyticus	O3:K6	MLST.Vibrio_parahaemolyticus.3	PRJNA273159	SAMN02368300	GCF_001728205.1	stool	Human, Homo sapiens	2007-05-15	USA	North America	USA: TX
670.933	Vibrio parahaemolyticus strain CDC_K5059G	670	Vibrio	Vibrio parahaemolyticus	O5:Kuk	MLST.Vibrio_parahaemolyticus.1147	PRJNA273159	SAMN02368301	GCF_001728215.1	Other	Human, Homo sapiens	2007-05-10	USA	North America	USA: TX
670.935	Vibrio parahaemolyticus strain CDC_K5067	670	Vibrio	Vibrio parahaemolyticus	O1:K56	MLST.Vibrio_parahaemolyticus.775	PRJNA273159	SAMN02368303	GCF_001728255.1	stool	Human, Homo sapiens	2007-04-28	USA	North America	USA: SD
670.936	Vibrio parahaemolyticus strain CDC_K5073	670	Vibrio	Vibrio parahaemolyticus	O3:K56	MLST.Vibrio_parahaemolyticus.750	PRJNA273159	SAMN02368304	GCF_001728275.1	stool	Human, Homo sapiens	2007-03-10	USA	North America	USA: MD
670.937	Vibrio parahaemolyticus strain CDC_K5125	670	Vibrio	Vibrio parahaemolyticus	O3:Kuk	MLST.Vibrio_parahaemolyticus.749	PRJNA273159	SAMN02368305	GCF_001728295.1	Other	Human, Homo sapiens	2007-06-11	USA	North America	USA: MS
670.938	Vibrio parahaemolyticus strain CDC_K5126	670	Vibrio	Vibrio parahaemolyticus	O3:Kuk	MLST.Vibrio_parahaemolyticus.1131	PRJNA273159	SAMN02368306	GCF_001728325.1	stool	Human, Homo sapiens	2007-05-21	USA	North America	USA: MS
670.939	Vibrio parahaemolyticus strain CDC_K5276	670	Vibrio	Vibrio parahaemolyticus	O11:Kuk	MLST.Vibrio_parahaemolyticus.631	PRJNA273159	SAMN02368307	GCF_001728335.1	stool	Human, Homo sapiens	2007-04-20	USA	North America	USA: NY
670.941	Vibrio parahaemolyticus strain CDC_K5330	670	Vibrio	Vibrio parahaemolyticus	O5:Kuk	MLST.Vibrio_parahaemolyticus.1713	PRJNA273159	SAMN03358832	GCF_001728375.1	other	Human, Homo sapiens	2007-04-23	USA	North America	USA: TX
670.942	Vibrio parahaemolyticus strain CDC_K5278	670	Vibrio	Vibrio parahaemolyticus	O4:K12	MLST.Vibrio_parahaemolyticus.36	PRJNA273159	SAMN02368309	GCF_001728405.1	stool	Human, Homo sapiens	2007-06-25	USA	North America	USA: WA
670.943	Vibrio parahaemolyticus strain CDC_K5331	670	Vibrio	Vibrio parahaemolyticus	O4:K8		PRJNA273159	SAMN02368321	GCF_001728425.1	stool	Human, Homo sapiens	2007-08-08	USA	North America	USA: GA
670.944	Vibrio parahaemolyticus strain CDC_K5346	670	Vibrio	Vibrio parahaemolyticus	O4:K12	MLST.Vibrio_parahaemolyticus.36	PRJNA273159	SAMN03358833	GCF_001728415.1	stool	Human, Homo sapiens	2007-08-21	USA	North America	USA: PA
670.945	Vibrio parahaemolyticus strain CDC_K5345G	670	Vibrio	Vibrio parahaemolyticus	O4:K12	MLST.Vibrio_parahaemolyticus.36	PRJNA273159	SAMN02368322	GCF_001728465.1	stool	Human, Homo sapiens	2007-08-07	USA	North America	USA: IA
670.95	Vibrio parahaemolyticus strain CDC_K5485	670	Vibrio	Vibrio parahaemolyticus	O6:K18	MLST.Vibrio_parahaemolyticus.50	PRJNA273159	SAMN03358835	GCF_001728565.1	other	Human, Homo sapiens	2007-07-08	USA	North America	USA: NC
670.951	Vibrio parahaemolyticus strain CDC_K5512	670	Vibrio	Vibrio parahaemolyticus	O4:K12	MLST.Vibrio_parahaemolyticus.36	PRJNA273159	SAMN02368333	GCF_001728585.1	stool	Human, Homo sapiens	2007-06-14	USA	North America	USA: OK
670.952	Vibrio parahaemolyticus strain CDC_K5579	670	Vibrio	Vibrio parahaemolyticus	O4:K63	MLST.Vibrio_parahaemolyticus.43	PRJNA273159	SAMN02368335	GCF_001728575.1	stool	Human, Homo sapiens		USA	North America	USA: IN
670.955	Vibrio parahaemolyticus strain CDC_K5618	670	Vibrio	Vibrio parahaemolyticus	O10:Kuk	MLST.Vibrio_parahaemolyticus.636	PRJNA273159	SAMN03358836	GCF_001728655.1	other	Human, Homo sapiens	2007-08-16	USA	North America	USA: NY
670.956	Vibrio parahaemolyticus strain CDC_K5620	670	Vibrio	Vibrio parahaemolyticus	O10:Kuk	MLST.Vibrio_parahaemolyticus.636	PRJNA273159	SAMN03358837	GCF_001728665.1	stool	Human, Homo sapiens	2007-08-23	USA	North America	USA: NY
670.957	Vibrio parahaemolyticus strain CDC_K5629	670	Vibrio	Vibrio parahaemolyticus	O4:K13	MLST.Vibrio_parahaemolyticus.36	PRJNA273159	SAMN02368339	GCF_001728695.1	stool	Human, Homo sapiens	2007-11-18	USA	North America	USA: GA
670.959	Vibrio parahaemolyticus strain CDC_K5638	670	Vibrio	Vibrio parahaemolyticus	O4:K12	MLST.Vibrio_parahaemolyticus.36	PRJNA273159	SAMN03358838	GCF_001728745.1	stool	Human, Homo sapiens		USA	North America	USA: MD
670.96	Vibrio parahaemolyticus strain CDC_K5701	670	Vibrio	Vibrio parahaemolyticus	O1:Kuk	MLST.Vibrio_parahaemolyticus.65	PRJNA273159	SAMN03358839	GCF_001728755.1	stool	Human, Homo sapiens	2007-09-09	USA	North America	USA: OR
670.965	Vibrio parahaemolyticus strain GCSL_R86	670	Vibrio	Vibrio parahaemolyticus	O6:Kuk	MLST.Vibrio_parahaemolyticus.737	PRJNA273159	SAMN02368255	GCF_001726885.1	oyster		2007-08-13	USA	North America	USA: FL
Return to top
Table S4: Vibrio vulnificus accession numbers and MLST profiles.
Isolate	Species			BioSample Accession		PubMLST ID	MLST
		Source	Location		Assembly Accession		glp	gyrB	mdh	metG	purM	dtdS	lysA	pntA	pyrC	tnaA	ST
CCO1A-11	Vibrio vulnificus	oyster	Cutthroat Clams	SAMN35557952	JAUHGJ000000000	826	8	95	2	24	8	39	28	105	33	2	621
CCO1A-81	Vibrio vulnificus	oyster	Cutthroat Clams	SAMN35557953	JAUHGK000000000	827	8	95	2	24	8	39	28	105	33	2	621
CCO1B-90	Vibrio vulnificus	oyster	Cutthroat Clams	SAMN35557954	JAUHGL000000000	828	5	18	54	16	17	8	87	19	18	7	622
CK1A-14	Vibrio vulnificus	water	Clam Key Seafood	SAMN35557955	JAUHGM000000000	829	92	4	24	5	15	29	2	1	16	159	623
CK1A-40	Vibrio vulnificus	water	Clam Key Seafood	SAMN35557956	JAUHGN000000000	830	92	4	24	5	15	29	2	1	16	159	623
CK1A-46	Vibrio vulnificus	water	Clam Key Seafood	SAMN35557957	JAUHGO000000000	831	13	95	125	7	95	188	65	119	152	9	624
CK1A-8	Vibrio vulnificus	water	Clam Key Seafood	SAMN35557958	JAUHGP000000000	832	39	27	127	88	22	34	2	1	73	58	625
CK2B-37	Vibrio vulnificus	water	Clam Key Seafood	SAMN35557959	JAUHGQ000000000	833	28	3	22	5	30	41	26	28	67	160	626
CK2B-58	Vibrio vulnificus	water	Clam Key Seafood	SAMN35557960	JAUHGR000000000	834	28	3	22	5	30	41	26	28	67	160	626
CKO-35	Vibrio vulnificus	oyster	Clam Key Seafood	SAMN35557961	JAUHGS000000000	835	63	1	90	25	96	217	200	36	43	13	627
WBS2A-88	Vibrio vulnificus	water	White Booth Seafood	SAMN35557962	JAUHGT000000000	836	157	1	3	14	97	218		1	153	161	not defined
WBS2B-2	Vibrio vulnificus	water	White Booth Seafood	SAMN35557963	JAUHGU000000000	837	1	3	37	4	36	8	70	4	108	54	628
AA, amino acid; MLST, multi locus sequence type; ST, sequence type
Return to top
Table S5: Vibrio parahaemolyticus accession numbers and MLST profiles.
Isolate	Species			BioSample Accession		PubMLST ID	MLST									AA-MLST
		Source	Location		Assembly Accession		dnaE	gyrB	recA	dtdS	pntA	pyrC	tnaA	ST	Clonal Complex	pdnaE	pgyrB	precA	pdtdS	ppntA	ppyrC	ptnaA	pST
CC1A-27	Vibrio parahaemolyticus	water	Cutthroat Clams	SAMN35557943	JAUHGA000000000	9164	31	106	135	74	37	212	54	564	no	1	1	1	1	1	1	1	1
CC1B-23	Vibrio parahaemolyticus	water	Cutthroat Clams	SAMN35557944	JAUHGB000000000	9165	22	424	3	631	230	461	14	3361	no	2	1	1	1	2	1	4	not defined
CCO1A-12	Vibrio parahaemolyticus	oyster	Cutthroat Clams	SAMN35557945	JAUHGC000000000	9166	10	104	551	68	26	568	2	3362	no	2	1	1	1	1	2	1	5
CK1A-7	Vibrio parahaemolyticus	water	Clam Key Seafood	SAMN35557946	JAUHGD000000000	9167	354	57	3	75	168	37	46	3363	no	1	1	1	1	1	2	1	3
CK2B-83	Vibrio parahaemolyticus	water	Clam Key Seafood	SAMN35557947	JAUHGE000000000	9168	12	13	15	22	3	1	12	16	no	2	1	1	1	1	23	1	111
OYST-50	Vibrio parahaemolyticus	oyster	pooled	SAMN35557948	JAUHGF000000000	9169	10	104	551	68	26	568	2	3362	no	2	1	1	1	1	2	1	5
WBS2B-138	Vibrio parahaemolyticus	water	White Booth Seafood	SAMN35557949	JAUHGG000000000	9170	42	134	99	79	4	41	51	3364	no	2	1	1	1	1	1	1	2
WBS2B-19	Vibrio parahaemolyticus	water	White Booth Seafood	SAMN35557950	JAUHGH000000000	9171	28	17	21	119	20	23	24	896	49	1	1	1	1	3	1	1	18
WBSO1B-30	Vibrio parahaemolyticus	oyster	White Booth Seafood	SAMN35557951	JAUHGI000000000	9172	283	88	31	355	53	45	13	3121	no	1	1	1	1	1	1	1	1
p, protein; AA, amino acid; MLST, multi locus sequence type; ST, sequence type
Return to top
Table S6: Attributes and accession numbers of microbiome samples
Sample	Title	BioSample Accession	SRA Accession	Collection Date	Collection Location	Sample Matrix	Replicate
CK1A_APW	shotgun metagenomics of water: enriched	SAMN35561240	SRR24799354	2022-10-26	26.546667 N 82.079722 W	APW enriched	CK: APW 1
CC1A_APW	shotgun metagenomics of water: enriched	SAMN35561238	SRR24799357	2022-10-26	26.569889 N 82.135616 W	APW enriched	CC: APW 1
CK2A_APW	shotgun metagenomics of water: enriched	SAMN35561242	SRR24799353	2022-10-26	26.546667 N 82.079722 W	APW enriched	CK: APW 2
CC2B_APW	shotgun metagenomics of water: enriched	SAMN35561239	SRR24799356	2022-10-26	26.569889 N 82.135616 W	APW enriched	CC: APW 2
CC_S	shotgun metagenomics of water: filter concentrated	SAMN35561240	SRR24799355	2022-10-26	26.569889 N 82.135616 W	Sterivex concentrated	CC: Sterivex 1
CK_S	shotgun metagenomics of water: filter concentrated	SAMN35561243	SRR24799352	2022-10-26	26.546667 N 82.079722 W	Sterivex concentrated	CK: Sterivex 1
WBS2A_APW	shotgun metagenomics of water: enriched	SAMN35561245	SRR24799350	2022-10-26	26.36675 N 82.03819 W	APW enriched	WBS: APW 2
WBS1A_APW	shotgun metagenomics of water: enriched	SAMN35561244	SRR24799351	2022-10-26	26.36675 N 82.03819 W	APW enriched	WBS: APW 1
WBS_S	shotgun metagenomics of water: filter concentrated	SAMN35561246	SRR24799349	2022-10-26	26.36675 N 82.03819 W	Sterivex concentrated	WBS: Sterivex 1
